# Supplementary material for: Biological Effects of Human Exposure to Environmental Cadmium
Source: Biomolecules. 2022 Dec 24;13(1):36. doi: 10.3390/biom13010036 (PMC9855641; doi:10.3390/biom13010036)
Supplement: Supplementary file 1 [file biomolecules-13-00036-s001.zip]

Archive with 1 entries (1 files):
- biomolecules-2019153-supplementary.pdf
